# Supplementary material for: Energy spectrum CT index‐based machine learning model predicts the effect of intravenous thrombolysis in lower limbs
Source: J Appl Clin Med Phys. 2023 May 30;24(7):e14048. doi: 10.1002/acm2.14048 (PMC10338802; doi:10.1002/acm2.14048)
Supplement: Supplementary file 1 — Supporting information [file ACM2-24-e14048-s001.xlsx]

## Sheet: Sheet1
MONO40
MONO50
MONO60
MONO70
MONO80
MONO90
MONO100
MONO110
MONO120
MONO130
MONO140
Effective-Z
Material Density-Bone_Calcium
Material Density-Bone_Fat
Material Density-Bone_Fe
Material Density-Bone_HAP
Material Density-Bone_Water
Material Density-Blood_Iodine
Material Density-Fat_Bone
Material Density-Fat_Calcium
Material Density-Fat_Fe
Material Density-Fat_HAP
Material Density-Fat_Water
Material Density-Fe_Bone
Material Density-Fe_Calcium
Material Density-Fe_Fat
Material Density-Fe_HAP
Material Density-Fe_Water
Material Density-Calcium_Bone
Material Density-Calcium_Fat
Material Density-Calcium_Fe
Material Density-Calcium_Iodine
Material Density-Calcium_Water
Material Density-Iodine_Blood
Material Density-Iodine_Calcium
Material Density-Iodine_HAP
Material Density-Iodine_Water
Material Density-HAP_Bone
Material Density-HAP_Fat
Material Density-HAP_Fe
Material Density-HAP_Iodine
Material Density-HAP_Water
Material Density-Water_Bone
Material Density-Water_Calcium
Material Density-Water_Fat
Material Density-Water_Fe
Material Density-Water_HAP
Material Density-Water_Iodine
